# Supplementary material for: Comparative Assessment of Beeswax Alcohol and Coenzyme Q10 (CoQ10) to Prevent Liver Aging, Organ Damage, and Oxidative Stress in Hyperlipidemic Zebrafish Exposed to D-Galactose: A 12-Week Dietary Intervention
Source: Pharmaceuticals (Basel). 2024 Sep 23;17(9):1250. doi: 10.3390/ph17091250 (PMC11435097; doi:10.3390/ph17091250)
Supplement: Supplementary file 1 [file pharmaceuticals-17-01250-s001.zip]

Archive with 1 entries (1 files):
- pharmaceuticals-3178713-supplementary.pdf
